# Supplementary material for: MARCKS Inhibition Alters Bovine Neutrophil Responses to Salmonella Typhimurium
Source: Biomedicines. 2024 Feb 16;12(2):442. doi: 10.3390/biomedicines12020442 (PMC10886653; doi:10.3390/biomedicines12020442)
Supplement: Supplementary file 1 [file biomedicines-12-00442-s001.zip]

Archive with 1 entries (1 files):
- biomedicines-2821249-supplementary.pdf
